# Supplementary material for: Organocatalytic enantioselective [2π + 2σ] cycloaddition reactions of bicyclo[1.1.0]butanes with α,β-unsaturated aldehydes
Source: Nat Commun. 2025 Oct 23;16:9361. doi: 10.1038/s41467-025-64399-7 (PMC12549830; doi:10.1038/s41467-025-64399-7)
Supplement: Supplementary file 3 — Source data [file 41467_2025_64399_MOESM3_ESM.xlsx]

## Sheet: Sheet1
Cartesian Coordinates
2a
C -1.28225200 1.69484300 -0.73160700
C -0.14465800 2.17181500 0.19004300
C -1.52546100 2.74512600 0.29740800
C -0.01214900 2.21940400 -1.30305300
C -1.78031900 0.30683400 -0.73960500
C 0.28809600 1.13244600 1.12266900
N 1.31331700 0.26467000 0.68409100
O -0.28409400 0.91117700 2.17197100
C -2.89574000 -0.04646600 0.02837000
C -3.31649500 -1.37244100 0.09448500
C -2.63034700 -2.36274500 -0.60460300
C -1.52390400 -2.01712700 -1.37991100
C -1.10330700 -0.69358300 -1.45167900
C 1.42390400 -1.07372300 0.99775000
C 2.53449000 -1.51471400 0.32856100
C 3.04882400 -0.38206300 -0.36454100
N 2.30318800 0.68507300 -0.15404900
C 0.43713300 -1.81895200 1.83348800
C 4.26195300 -0.31051900 -1.23512200
H -2.09263800 2.45602400 1.17724800
H -1.66293800 3.77239100 -0.03411900
H 0.67296200 1.51770500 -1.76364800
H -0.02795700 3.21102100 -1.75258900
H -3.44134000 0.72055200 0.56836300
H -4.18362000 -1.62982800 0.69389600
H -2.95814000 -3.39555900 -0.55134500
H -0.98459500 -2.78064100 -1.93114000
H -0.23996800 -0.43900100 -2.05912300
H 2.92283500 -2.52240600 0.32277800
H 0.64908100 -2.88632100 1.75824000
H 0.48808900 -1.51383500 2.88003500
H -0.58305300 -1.63200200 1.48357600
H 5.16141900 -0.56970300 -0.67066600
H 4.18196500 -1.01281500 -2.06893300
H 4.37650300 0.69799700 -1.63455100
S
C -0.28247000 -3.13617900 3.00090500
C -1.69183700 -2.71436100 2.56067600
N -1.57920900 -1.25951200 2.41784900
C -0.18972700 -0.86667000 2.11305400
C 0.60263100 -1.89727200 2.92997400
C 0.15667600 -0.87288100 0.56869200
F -0.31656600 -3.63558700 4.26235200
F 0.17934200 -4.13948700 2.21314200
C -0.77768700 0.03258600 -0.25265500
O 0.04982800 -2.20510500 0.13252100
C 1.61288300 -0.38336100 0.58809100
C 2.64625400 -1.30804200 0.48285600
C 3.96992500 -0.91611600 0.65825900
C 4.29444100 0.40795400 0.93266600
C 3.25837900 1.32758400 1.04876100
C 1.92945600 0.93883500 0.90708600
C -2.14657000 -0.25830500 -0.31009400
C -3.00866000 0.47517200 -1.11553300
C -2.53480500 1.52551900 -1.89796900
C -1.17401800 1.79023100 -1.87531900
C -0.30388300 1.05491600 -1.07305300
Si -0.34209500 -3.09816400 -1.28494000
C -1.31586600 -4.53549500 -0.57168600
C -1.49697800 -2.23374700 -2.49680900
C 1.16302000 -3.73710400 -2.28840300
C 2.36639100 -4.15533100 -1.42352600
C 0.63361500 -5.01569200 -2.97932700
C 1.58244200 -2.70968100 -3.38391900
C 1.82812700 -1.30090200 -2.83603200
C 2.82342400 -3.14280100 -4.17580500
H -1.92608500 -3.18637300 1.60517000
H -2.44242800 -2.96045800 3.31354400
H -0.04182000 0.14838100 2.48473700
H 1.57643700 -2.14978100 2.51777200
H 0.73350400 -1.52023900 3.94547500
H 2.40275600 -2.34692700 0.30481700
H 5.32566800 0.71520300 1.06760100
H 1.15266300 1.68686600 1.03924000
H -2.54636400 -1.12303300 0.20373400
H -3.19981600 2.09270600 -2.53906600
H 0.75374300 1.27668900 -1.13827400
H -1.56017500 -5.25744600 -1.35442700
H -0.78628200 -5.05436900 0.23038000
H -2.27281100 -4.17371100 -0.17849800
H -1.53852200 -2.86787100 -3.38985500
H -1.18713600 -1.23588200 -2.81828300
H -2.51513200 -2.17440500 -2.10418300
H 2.94063000 -4.94317200 -1.92470300
H 3.06002100 -3.32911300 -1.26233100
H 2.06715400 -4.54823000 -0.44362600
H 1.37496200 -5.39405500 -3.68961000
H -0.29582200 -4.84681000 -3.53566800
H 0.45281300 -5.81111700 -2.25098900
H 0.74410300 -2.64623300 -4.09193400
H 1.99157000 -0.59257900 -3.65415000
H 0.98095800 -0.92607600 -2.25303500
H 2.71314300 -1.27147000 -2.19561700
H 3.02099700 -2.42411300 -4.97663000
H 2.71023900 -4.12635700 -4.63753000
H 3.70854900 -3.16834700 -3.53201300
C 3.56416400 2.75836800 1.39878500
C 3.52235800 3.00231600 2.91813200
C 3.70628500 4.46134000 3.36652500
C 5.07074700 -1.93730700 0.55748800
C 5.81465600 -1.89249900 -0.79327400
C 6.64842300 -3.14812700 -1.10400000
C -4.45808500 0.07395000 -1.22034000
C -5.42419500 1.03354900 -0.50264200
C -6.92194800 0.73476100 -0.71091400
C -0.60162700 2.90349800 -2.71011100
C -0.37882200 4.18315100 -1.88263300
C 0.30480700 5.34643000 -2.61973800
F 3.77976100 4.49861500 4.69442600
F 2.67301100 5.19920500 2.97362200
F 4.82462900 4.96997900 2.85900800
F 2.32682300 2.58908600 3.38411300
F 2.66065500 3.59540200 0.83456100
F 4.79608700 3.10523200 0.96581400
F 4.49550200 2.26845000 3.48623100
F 7.34989800 -3.51684300 -0.03567300
F 5.84535000 -4.14494700 -1.46583700
F 7.48533400 -2.88673100 -2.10249700
F 6.62562300 -0.82219000 -0.79316800
F 4.91923200 -1.75633100 -1.79341000
F 5.99930600 -1.73697700 1.51879400
F 4.57762900 -3.19202300 0.70305400
F -7.18003100 -0.55662000 -0.52841200
F -7.28623000 1.08042200 -1.94075100
F -7.62868600 1.44288900 0.16559500
F -5.19929200 2.28325800 -0.94923000
F -5.16614100 0.99164600 0.81691000
F -4.64383400 -1.16252300 -0.69332900
F -4.84459300 0.03741400 -2.51733300
F -1.42894300 3.21606600 -3.73044700
F 0.59907300 2.54668000 -3.22592500
F -1.57658500 4.61199400 -1.44812700
F 0.39457800 3.87804500 -0.82016500
F 0.30522600 6.41632700 -1.82907900
F -0.34748300 5.63941100 -3.74025300
F 1.56102000 5.02992500 -2.91524400
C -2.50870700 -0.37861600 2.66110200
C -3.90696300 -0.59585000 2.82163200
C -4.58371600 -1.63249000 2.25872800
H -4.43972100 0.23974200 3.25892500
C -6.02384700 -1.75862600 2.15537500
H -4.02870100 -2.42472000 1.76134200
C -6.53622700 -2.88681200 1.49343500
C -6.91324000 -0.78334300 2.64261400
C -7.90571000 -3.04712600 1.33126900
H -5.84963800 -3.63401100 1.10567100
C -8.27884200 -0.94494000 2.47365100
H -6.54098400 0.10491900 3.14148600
C -8.77646900 -2.07580100 1.82063700
H -8.29313600 -3.92128500 0.82028900
H -8.96107400 -0.18812800 2.84436600
H -9.84693000 -2.19407900 1.68952500
H -2.15865100 0.65146200 2.70205200
2a+TFA
C 2.73365100 -1.13458500 -1.17476600
C 1.22670000 -1.04100300 -1.19895000
C 1.90964400 -2.37508800 -1.17814000
C 2.05033100 -0.42036000 -2.29180400
C 3.75239700 -0.65809300 -0.22360300
C 0.17429400 -0.62059000 -0.29196200
N -0.28372800 0.72553800 -0.32623100
O -0.40434400 -1.42855500 0.41767200
C 3.77752200 -1.11744700 1.09849800
C 4.72757800 -0.62940800 1.98801000
C 5.66688300 0.31246700 1.56602300
C 5.65520500 0.75955200 0.24759900
C 4.70330800 0.27422600 -0.64594300
C 0.39898500 1.91317200 -0.19540500
C -0.55735300 2.89432900 -0.23867600
C -1.80102100 2.22525800 -0.38769900
N -1.63218500 0.91616100 -0.42000700
C 1.85966500 2.02517300 0.09236700
C -3.16287100 2.83416400 -0.48506500
H -1.78851500 -1.00796900 1.28864100
O -2.47533200 -0.61079700 1.88698400
C -3.56977000 -0.26019200 1.25112200
O -4.37030100 0.53932800 1.66227800
C -3.91794800 -1.04733500 -0.03072900
F -2.90338200 -1.77727000 -0.49300500
F -4.33712500 -0.23328800 -0.99743300
F -4.92393000 -1.88502800 0.25724100
H 1.85230700 -2.93896800 -0.25136600
H 1.86766800 -2.96917800 -2.09067100
H 1.99575600 -0.90293600 -3.26737400
H 2.12982600 0.66170000 -2.32404600
H 3.04338800 -1.84353600 1.43601800
H 4.73422500 -0.98238900 3.01385700
H 6.40637000 0.69196400 2.26314200
H 6.38721900 1.48633700 -0.08855500
H 4.69249100 0.61839700 -1.67606600
H -0.38844200 3.95601500 -0.13704100
H 2.04524300 2.99314400 0.55945400
H 2.19558100 1.24498600 0.77998400
H 2.47887100 1.97320800 -0.80577200
H -3.38997800 3.40511800 0.41913700
H -3.21715400 3.52014500 -1.33406600
H -3.91690200 2.05709100 -0.60357100
ts-a
C -1.43669100 -0.09556600 -3.53338400
C -1.62317200 -1.15875800 -2.45858700
N -0.72787300 -0.65631800 -1.42567700
C 0.51469300 -0.23879800 -2.11771800
C 0.00683100 0.38937600 -3.43286900
C 1.59798900 0.54456500 -1.31209900
F -1.76982000 -0.55457700 -4.76115800
F -2.28912000 0.94068600 -3.25599500
C 1.11137200 1.77649700 -0.54941900
O 2.55143500 0.91460800 -2.28208600
C 2.28934600 -0.49552100 -0.39034000
C 3.11751600 -1.43790900 -1.00841200
C 3.70206500 -2.46379900 -0.27399100
C 3.47307500 -2.58800900 1.09296900
C 2.64972200 -1.65422400 1.70560300
C 2.07256100 -0.61256600 0.98169500
C -0.08596500 2.43683600 -0.83097500
C -0.41822600 3.60884400 -0.14630600
C 0.41749900 4.13117600 0.83254200
C 1.61689200 3.47947300 1.09482700
C 1.96411500 2.32373000 0.41158900
Si 3.16862400 2.32845200 -2.99993900
C 2.04142800 2.87703600 -4.39812100
C 3.33935200 3.83168300 -1.88464700
C 4.86213800 1.77724700 -3.65768900
C 4.74042800 0.36710100 -4.25789600
C 5.23674300 2.75352200 -4.79051800
C 5.94686500 1.83917400 -2.53879800
C 5.54634300 1.14224500 -1.23272400
C 7.29857600 1.26148600 -2.98046600
H -2.66460100 -1.22022300 -2.14676500
H -1.28736300 -2.13566200 -2.82881100
H 1.01765600 -1.17158200 -2.39983600
H 0.02537900 1.47744200 -3.43994200
H 0.58666600 0.02938700 -4.28249000
H 3.29704700 -1.36753600 -2.07689500
H 3.91388200 -3.39938300 1.66068300
H 1.46243300 0.10136000 1.52552200
H -0.77973200 2.04855600 -1.57003200
H 0.14870600 5.03361300 1.36792100
H 2.91603000 1.84873600 0.62749900
H 2.50828500 3.72111900 -4.91526600
H 1.84770500 2.09383900 -5.13626600
H 1.08257200 3.23720500 -4.01073200
H 3.87070100 4.58882400 -2.47420700
H 3.90493400 3.67483400 -0.96394900
H 2.36288900 4.25371900 -1.62614400
H 5.64034300 0.10729200 -4.82750300
H 4.60203300 -0.39299400 -3.48575500
H 3.89006700 0.30039400 -4.94692000
H 6.22640300 2.52128500 -5.19705700
H 5.25857100 3.79540800 -4.44890900
H 4.52752200 2.68633100 -5.62130100
H 6.09607100 2.90541100 -2.31201300
H 6.35261300 1.23170400 -0.49827000
H 4.64388600 1.56436300 -0.78295000
H 5.36766500 0.07639300 -1.39525500
H 8.06139600 1.48269600 -2.22818500
H 7.64614700 1.66748300 -3.93343300
H 7.23832000 0.17213500 -3.07477400
C 2.26847200 -1.83677900 3.14864100
C 1.06643500 -2.79476400 3.29801300
C 0.37947200 -2.76918500 4.67386500
C 4.58870500 -3.45599800 -0.97859300
C 5.99693600 -2.90295700 -1.27466000
C 7.04114100 -3.96215900 -1.66858400
C -1.68565700 4.34418800 -0.50407500
C -2.96869900 3.49247600 -0.37949600
C -4.26355400 4.31138700 -0.24814300
C 2.55290500 3.99991200 2.15020200
C 2.36578500 3.26556100 3.49043700
C 3.35888000 3.63679400 4.60356500
F -0.43943700 -3.81212900 4.77712400
F -0.33392400 -1.65361400 4.80504800
F 1.28278300 -2.82789000 5.64783800
F 0.12786900 -2.46879900 2.38573900
F 1.91183500 -0.65875800 3.71572800
F 3.28599000 -2.36191900 3.86431600
F 1.49310700 -4.04519700 3.05540000
F 7.40136100 -4.67292000 -0.60603200
F 6.54474600 -4.77863400 -2.59452800
F 8.11489000 -3.35234400 -2.16211000
F 6.45912900 -2.25499600 -0.19216300
F 5.89570100 -2.02877500 -2.29808700
F 4.74833200 -4.57500500 -0.23257800
F 4.05211600 -3.81475000 -2.16742200
F -4.29250800 5.26831200 -1.17009300
F -4.35346400 4.85462300 0.95854300
F -5.30557700 3.50078300 -0.43203000
F -2.88608900 2.67922200 0.69149300
F -3.08093500 2.73279300 -1.48802200
F -1.63693500 4.77501800 -1.78563400
F -1.84870000 5.42839400 0.29002600
F 2.35012900 5.31570000 2.37275200
F 3.84296200 3.82274300 1.77223200
F 1.12432500 3.52478900 3.93640200
F 2.48935600 1.93999600 3.27199400
F 2.99218200 3.02913200 5.72854700
F 3.36443800 4.95064900 4.80571800
F 4.58445100 3.23864200 4.27993600
C -0.94075000 -0.64279400 -0.11105300
C -1.90156600 -1.23243600 0.69039800
C -2.91808300 -2.14710700 0.33131200
H -1.75257500 -1.02308600 1.74236500
C -3.38464700 -3.16235000 1.30029100
H -2.94687400 -2.50126700 -0.69613600
C -3.91041000 -4.36134500 0.79831200
C -3.31339700 -2.97660500 2.68782500
C -4.35807900 -5.35424500 1.66284900
H -3.95605300 -4.51580500 -0.27789600
C -3.76137000 -3.97050700 3.54909100
H -2.90558500 -2.06169100 3.10582400
C -4.28669400 -5.15859300 3.04027700
H -4.75756000 -6.27931000 1.26119600
H -3.69618600 -3.81974500 4.62123700
H -4.63444500 -5.93126900 3.71757700
H -0.20042600 -0.07201400 0.42999500
C -5.32314900 0.51981900 0.18200400
C -4.62178400 -1.02287900 0.10211700
C -4.78364300 -0.15943900 1.36019900
C -4.28744600 0.17688700 -0.79568500
C -6.72017300 0.81896800 -0.11387300
C -5.69609600 -2.02608700 -0.14148200
N -5.68234600 -2.66908500 -1.38133700
O -6.49878800 -2.32430500 0.71671600
C -7.71189100 0.65346300 0.86439400
C -9.03774600 0.93652000 0.56337900
C -9.38362800 1.39414200 -0.70766200
C -8.40049100 1.57597500 -1.68046500
C -7.07409300 1.29098100 -1.38760900
C -6.50804200 -3.70275600 -1.79397400
C -6.06799700 -4.04381300 -3.04163100
C -4.96711700 -3.18238000 -3.32614500
N -4.73734600 -2.36196300 -2.32308700
C -7.61316800 -4.27474800 -0.97301400
C -4.12775500 -3.15023500 -4.56092100
H -5.46275700 -0.49790200 2.13529200
H -3.80437600 0.18338800 1.70701100
H -4.53822200 0.15228100 -1.85063300
H -3.27369100 0.51998100 -0.56739500
H -7.44780000 0.30342700 1.85587500
H -9.80193700 0.80330400 1.32096400
H -10.41999000 1.61717900 -0.93824600
H -8.66825000 1.94421300 -2.66450600
H -6.30703100 1.45557500 -2.13705800
H -6.47718400 -4.81420900 -3.67795700
H -8.10196500 -5.06256800 -1.54659600
H -7.22694200 -4.69071400 -0.03941600
H -8.34559000 -3.50992600 -0.70779100
H -3.53359600 -4.06427700 -4.64393200
H -4.76056400 -3.08625100 -5.44908500
H -3.45488200 -2.29176200 -4.54892400
ts-a-II
C -0.38811100 0.85842300 -3.77337900
C -0.79846600 -0.36144600 -2.95962100
N 0.01404000 -0.17171400 -1.76589600
C 1.36380900 0.21790500 -2.23889000
C 1.07686700 1.13348300 -3.44853300
C 2.41442600 0.71449100 -1.19798900
F -0.63036000 0.69128800 -5.09311600
F -1.15671900 1.91652500 -3.36292900
C 1.96299800 1.84546200 -0.27264700
O 3.50883300 1.12403200 -1.98603100
C 2.88433300 -0.54059700 -0.41465600
C 3.68881400 -1.45507100 -1.10191400
C 4.07993900 -2.64812500 -0.50480300
C 3.67488700 -2.97195800 0.78695200
C 2.87378000 -2.06608800 1.46680300
C 2.49247500 -0.85894800 0.88427500
C 0.86340600 2.66778600 -0.52642100
C 0.56588300 3.72741500 0.33536900
C 1.34014600 3.97812000 1.46102400
C 2.44349500 3.16697100 1.69843200
C 2.75394300 2.11936900 0.84528900
Si 4.37136200 2.53608900 -2.38065700
C 3.55314500 3.37564500 -3.84772000
C 4.48162500 3.84475600 -1.03707900
C 6.10035600 1.89723600 -2.84621900
C 5.96427900 0.60070900 -3.66029400
C 6.73812700 2.96982300 -3.75171600
C 6.98679400 1.69578400 -1.57933700
C 6.32764100 0.85808200 -0.47734300
C 8.35185000 1.06678800 -1.89049000
H -1.86996800 -0.35970400 -2.76749600
H -0.51617700 -1.28134800 -3.48672700
H 1.80703000 -0.69937000 -2.64548100
H 1.21148800 2.19365300 -3.24139500
H 1.70733100 0.86410700 -4.29544300
H 4.00228700 -1.23009800 -2.11638600
H 3.96490500 -3.91172900 1.24315300
H 1.89128800 -0.18026700 1.48011800
H 0.21731200 2.49070700 -1.38076600
H 1.09879800 4.79450300 2.13067100
H 3.62711900 1.51052400 1.05674400
H 4.17831600 4.21325500 -4.17191800
H 3.41264400 2.70863500 -4.70315800
H 2.58107200 3.79598400 -3.57219800
H 5.12879600 4.63634900 -1.43392800
H 4.91448700 3.50780800 -0.09270900
H 3.50709200 4.29928300 -0.83191400
H 6.92281600 0.32368800 -4.11451200
H 5.63421400 -0.23595900 -3.04093900
H 5.24118900 0.71769700 -4.47612000
H 7.75617900 2.68623700 -4.03724500
H 6.79555900 3.94744800 -3.25798100
H 6.17093700 3.09310200 -4.67928400
H 7.16777600 2.69968700 -1.16697400
H 6.98900600 0.79530900 0.39213900
H 5.37730800 1.27751200 -0.13862900
H 6.13603000 -0.16288600 -0.81866600
H 8.98340100 1.08985200 -0.99745900
H 8.88944700 1.58432300 -2.68837700
H 8.23494000 0.01747300 -2.18105600
C 2.29716900 -2.44286400 2.80338700
C 1.02010100 -3.29777900 2.64505900
C 0.15221100 -3.40814400 3.91018300
C 4.96039500 -3.59956500 -1.26974800
C 6.45336300 -3.22145100 -1.20093300
C 7.42363500 -4.32484800 -1.65737900
C -0.59156000 4.64207300 0.02005200
C -1.94927600 3.91936900 -0.12945500
C -3.17584700 4.82697000 0.06113700
C 3.30877500 3.38984200 2.90746900
C 2.92273300 2.45503300 4.06871500
C 3.84065400 2.50479400 5.30089200
F -0.73967200 -4.38158000 3.75049200
F -0.49692800 -2.26517400 4.11720800
F 0.90741600 -3.68035000 4.97051100
F 0.24430800 -2.76009100 1.68197100
F 1.95526900 -1.34358700 3.51871800
F 3.17214200 -3.16830400 3.53209900
F 1.38649600 -4.53378700 2.26717500
F 7.49202200 -5.28587500 -0.74319500
F 7.01929100 -4.84714100 -2.81236500
F 8.63469100 -3.80062800 -1.82128200
F 6.77228500 -2.89289000 0.06251800
F 6.64942400 -2.14804400 -1.99456200
F 4.84592800 -4.85848500 -0.78279200
F 4.62081100 -3.62040900 -2.57859800
F -3.03370600 5.94060700 -0.64972600
F -3.33689600 5.13333300 1.34121200
F -4.26070600 4.17754900 -0.36330200
F -2.04356200 2.91141000 0.76000000
F -2.01746900 3.40098700 -1.37256900
F -0.37733800 5.29431600 -1.14547800
F -0.74170100 5.57289000 0.99163200
F 3.20213400 4.65960100 3.35264200
F 4.60990000 3.14688300 2.61193200
F 1.67774700 2.77438100 4.46255300
F 2.93088200 1.18362300 3.61740500
F 3.30679200 1.76236600 6.26676000
F 3.96841200 3.75386800 5.73774200
F 5.04142600 2.02139500 5.00122400
C -0.35041300 -0.37731500 -0.50054300
C -1.45045000 -0.98858800 0.07122800
C -2.50107400 -1.69661100 -0.56277800
H -1.40818400 -1.00207300 1.15354100
C -3.16652900 -2.82093000 0.13513600
H -2.42632200 -1.85689500 -1.63568500
C -3.68837500 -3.86450500 -0.64207000
C -3.30526900 -2.86954100 1.52830700
C -4.33547400 -4.93778300 -0.03913500
H -3.57656600 -3.83411500 -1.72404600
C -3.95372600 -3.94256800 2.12736300
H -2.91387200 -2.07260600 2.15341700
C -4.47197500 -4.97596800 1.34692700
H -4.73039700 -5.74204200 -0.65053200
H -4.05920100 -3.96996900 3.20642700
H -4.97886800 -5.81020500 1.81996800
H 0.37128700 -0.00621900 0.21198500
C -4.63150800 1.17795900 -0.42123500
C -4.03637400 -0.39595400 -0.72378700
C -4.26661000 0.25454400 0.65160500
C -3.52892700 0.91718400 -1.34942100
C -5.96129800 1.64368200 -0.79324200
C -5.14866500 -1.21688900 -1.26464300
N -5.07997500 -1.58454800 -2.59567000
O -6.06233900 -1.62277800 -0.56195100
C -7.08916800 1.30886400 -0.02791900
C -8.34787800 1.73922900 -0.42420800
C -8.48859200 2.52151500 -1.57053100
C -7.37028400 2.87486400 -2.32509000
C -6.11079300 2.43469600 -1.94317400
C -5.96929900 -2.39904700 -3.29058000
C -5.44710000 -2.51193600 -4.54489500
C -4.23688500 -1.75051600 -4.54907600
N -4.01985200 -1.19911200 -3.37660600
C -7.20462600 -2.99045100 -2.70190700
C -3.28428600 -1.55793800 -5.68160900
H -5.03136400 -0.13182400 1.31659500
H -3.29871600 0.43928700 1.12745400
H -3.67064900 1.10556000 -2.40812300
H -2.52161600 1.11480700 -0.97182900
H -6.98327400 0.70467900 0.86704500
H -9.21782300 1.46367400 0.15960100
H -9.47350600 2.86057000 -1.87349300
H -7.48110200 3.49212400 -3.20940500
H -5.23662700 2.72131500 -2.51852200
H -5.86942600 -3.06902500 -5.36765900
H -7.72327300 -3.55400200 -3.47759500
H -6.95731900 -3.65759200 -1.87247300
H -7.86668200 -2.21651100 -2.30826600
H -2.79341500 -2.50223800 -5.93146400
H -3.81823000 -1.21749700 -6.57170300
H -2.52357700 -0.81988600 -5.42399300
H -6.50623800 -1.78155400 1.06799500
O -6.51592700 -1.83697600 2.05554900
C -7.70886500 -1.84081600 2.61693100
O -7.90749000 -2.04958800 3.78114500
C -8.89317000 -1.46012800 1.70324500
F -8.59741500 -1.61403900 0.40924100
F -9.18776000 -0.16782000 1.90595600
F -9.96358200 -2.18456000 1.99216600
int-a
C -2.14093800 1.28873100 -3.13176100
C -2.56968100 0.00525800 -2.46426500
N -1.48627800 -0.25413200 -1.51155100
C -0.21164500 0.15180800 -2.16895300
C -0.62288000 1.28995900 -3.12792900
C 1.01496500 0.53289900 -1.25935800
F -2.67799500 1.41844900 -4.36842600
F -2.61936300 2.35642200 -2.40496300
C 0.75319500 1.56328700 -0.16308000
O 1.97517800 1.04745000 -2.16839800
C 1.62598000 -0.75606200 -0.68059400
C 2.35754600 -1.57572400 -1.54174900
C 2.85855300 -2.79672400 -1.10158700
C 2.63514600 -3.23458600 0.19872600
C 1.89610900 -2.42240900 1.04947000
C 1.40146800 -1.18994400 0.62601300
C -0.36346000 2.39234700 -0.14255800
C -0.42592700 3.46486400 0.74776900
C 0.59481600 3.72279400 1.65446600
C 1.67759500 2.84887800 1.67528300
C 1.75765000 1.79027100 0.78085400
Si 2.75036400 2.49389800 -2.60700000
C 1.73795300 3.42952000 -3.88754600
C 3.03980400 3.74652200 -1.23558500
C 4.40423400 1.93190300 -3.36646500
C 4.17228000 0.68144900 -4.22965800
C 4.87779100 3.07012900 -4.29274500
C 5.48230500 1.68542000 -2.26712200
C 5.01398100 0.78342600 -1.12012400
C 6.78876200 1.09979200 -2.82075300
H -3.53866700 0.14531100 -1.98228200
H -2.64204300 -0.79089600 -3.21966800
H 0.15766700 -0.68425600 -2.77863000
H -0.26583700 2.26741000 -2.81285000
H -0.25467800 1.10160500 -4.13613800
H 2.51829200 -1.25758200 -2.56650700
H 3.00636000 -4.19638900 0.53341900
H 0.80716500 -0.59646400 1.31563700
H -1.19665500 2.23178500 -0.81251000
H 0.54633700 4.57429900 2.32478700
H 2.63383500 1.15087200 0.80472400
H 2.34613800 4.25541000 -4.26876800
H 1.43053300 2.81685900 -4.73955400
H 0.84575800 3.87993300 -3.44215600
H 3.57997200 4.58054400 -1.70013200
H 3.63810400 3.39355200 -0.39353400
H 2.09685300 4.15264300 -0.85273400
H 5.05214400 0.46550000 -4.84725800
H 3.96885400 -0.20181300 -3.62113400
H 3.32449000 0.82057200 -4.91076300
H 5.85680200 2.83981700 -4.72487700
H 4.96981800 4.02564300 -3.76236100
H 4.18748100 3.21325500 -5.12920700
H 5.71405400 2.67123600 -1.83666600
H 5.81266000 0.66961600 -0.38065300
H 4.14185500 1.18720800 -0.60159300
H 4.75489400 -0.21539500 -1.48200200
H 7.55523700 1.09970700 -2.04005800
H 7.18380200 1.66101300 -3.67071100
H 6.64265600 0.06135300 -3.13532200
C 1.47846900 -2.94961300 2.39243200
C 0.12179900 -3.67688000 2.28719500
C -0.34432200 -4.43384300 3.54128300
C 3.64854900 -3.65616000 -2.05141100
C 5.12997100 -3.24188700 -2.14658000
C 6.04958400 -4.27376300 -2.82305100
C -1.59611300 4.39758100 0.62764800
C -1.40118300 5.38759700 -0.53797300
C -2.48087200 6.47251900 -0.67965600
C 2.80073200 3.03955500 2.65613300
C 2.63193800 2.17332900 3.92047700
C 3.87152700 2.07356200 4.82515200
F -1.62400000 -4.77349200 3.38581600
F -0.23894600 -3.66398400 4.62322900
F 0.37966300 -5.52992400 3.71386200
F -0.81619600 -2.74878400 1.99241500
F 1.32725400 -1.94821100 3.29025100
F 2.36896500 -3.83900400 2.88599000
F 0.16987600 -4.56639000 1.28109400
F 6.26839400 -5.29930600 -2.00773000
F 5.49708700 -4.71959000 -3.94829200
F 7.21323100 -3.69865200 -3.11245500
F 5.60903200 -3.01392900 -0.91171700
F 5.19845600 -2.09927600 -2.86015400
F 3.62434300 -4.95348600 -1.66100700
F 3.13826600 -3.58077700 -3.30123000
F -2.43273700 7.30841300 0.35200200
F -3.68892100 5.91990100 -0.73888500
F -2.26376100 7.15690400 -1.79884200
F -1.36779300 4.68707700 -1.68844900
F -0.21923900 6.00953800 -0.36940800
F -1.77172900 5.12199100 1.75473800
F -2.73383300 3.69902700 0.38803400
F 2.88274600 4.32424900 3.05957800
F 3.98642400 2.69198000 2.09349500
F 1.62790800 2.70244000 4.65122600
F 2.29094100 0.91981200 3.56129700
F 3.51869000 1.51873800 5.98132100
F 4.37076300 3.28331700 5.05889200
F 4.80002900 1.31839900 4.25056800
C -1.51274600 -1.46800000 -0.82825600
C -2.53008900 -2.27957100 -0.47999900
C -4.01335900 -2.17930900 -0.71638700
H -2.20085000 -3.15659200 0.06646100
C -4.67974200 -3.53237100 -0.92426800
H -4.22511800 -1.59303100 -1.60824500
C -5.67787300 -3.63986800 -1.89932300
C -4.38582200 -4.65386000 -0.14274100
C -6.37530700 -4.83088300 -2.08278100
H -5.90691200 -2.77903900 -2.52510600
C -5.08111200 -5.84717500 -0.32616400
H -3.60326000 -4.62056300 0.61014000
C -6.07987500 -5.93893400 -1.29215400
H -7.14372400 -4.89271600 -2.84656400
H -4.83821100 -6.70767600 0.28849900
H -6.61955000 -6.86959300 -1.43190300
H -0.53378300 -1.80365000 -0.51655800
C -3.45751900 -0.72710200 2.00576500
C -4.71508200 -1.42483100 0.45819900
C -4.31364800 -1.93257900 1.86979900
C -4.05641700 -0.05624400 0.82155400
C -2.45478800 -0.34959500 2.89742600
C -6.21951300 -1.42313200 0.25162200
N -6.67469900 -0.67015700 -0.83452100
O -6.97874500 -2.06677700 0.93894400
C -2.08094400 -1.20860700 3.96380600
C -1.12376900 -0.79592900 4.86688600
C -0.53683100 0.46600600 4.71720300
C -0.90732300 1.33262500 3.67992300
C -1.85882100 0.93186900 2.76619800
C -7.92247700 -0.70804700 -1.43358300
C -7.84991100 0.16804400 -2.48020900
C -6.52817800 0.70758700 -2.45779500
N -5.82797000 0.19560900 -1.46880600
C -9.03342800 -1.59327600 -0.98188600
C -5.91840700 1.70405700 -3.38914000
H -5.16728300 -1.87187100 2.55950400
H -3.84441600 -2.91051800 1.99413500
H -4.79195900 0.69813200 1.13053500
H -3.36085200 0.41194000 0.11870200
H -2.55249600 -2.18187500 4.05818300
H -0.82298200 -1.43959300 5.68383000
H 0.21968700 0.78629100 5.42600500
H -0.45800000 2.31434000 3.61140200
H -2.17941400 1.59161800 1.96527200
H -8.63866100 0.39658100 -3.18126100
H -9.87148700 -1.48418000 -1.67054800
H -8.71216200 -2.63827600 -0.96688500
H -9.35843900 -1.33853200 0.02851700
H -5.71946800 1.24819800 -4.36319500
H -6.59567000 2.54594100 -3.54779600
H -4.97697600 2.07639400 -2.98264900
int-a-II
C -0.73857500 2.23211100 -3.20668100
C -1.60156200 1.12156400 -2.65883600
N -0.73974500 0.49756500 -1.65238600
C 0.64807900 0.50072400 -2.19673700
C 0.69898600 1.75852000 -3.09057000
C 1.85739300 0.42567800 -1.19235200
F -1.09531300 2.57156400 -4.46869400
F -0.92925200 3.36504500 -2.44794700
C 1.82455300 1.41738200 -0.03079300
O 2.99382000 0.67886600 -2.00287500
C 2.01231000 -1.02389900 -0.69695900
C 2.52933700 -1.96334300 -1.59167400
C 2.61731000 -3.30476900 -1.23780500
C 2.17994300 -3.74706100 0.00655800
C 1.65748600 -2.81239200 0.89010100
C 1.58319600 -1.46044800 0.55534800
C 1.00656200 2.54278000 -0.01238800
C 1.18950800 3.53019100 0.95605400
C 2.16152300 3.41491700 1.94246800
C 2.93061100 2.25530600 1.96008000
C 2.76730900 1.27505300 0.99034000
Si 4.21326600 1.82432500 -2.28684900
C 3.66519300 3.05280300 -3.60229800
C 4.71392400 2.88331400 -0.81729700
C 5.69476000 0.81053800 -2.92797300
C 5.19547200 -0.29516300 -3.87237400
C 6.57003400 1.77920700 -3.74912300
C 6.53851200 0.22841900 -1.75348500
C 5.71324500 -0.53617400 -0.71325200
C 7.67626600 -0.69069900 -2.21848000
H -2.51641500 1.54013700 -2.23770600
H -1.85091100 0.42082600 -3.46905800
H 0.77807900 -0.37829000 -2.84282900
H 1.30568700 2.55669100 -2.66920100
H 1.08883700 1.51967000 -4.07948400
H 2.84988100 -1.63724400 -2.57506300
H 2.22316400 -4.79750100 0.27127000
H 1.14955600 -0.76551900 1.26940200
H 0.22380900 2.68319900 -0.74476500
H 2.31037500 4.19932200 2.67666400
H 3.40650000 0.39920900 1.02082400
H 4.52744700 3.66504400 -3.88320500
H 3.28093500 2.57797500 -4.50958500
H 2.90473600 3.74079800 -3.22154400
H 5.50891000 3.54721300 -1.17798300
H 5.10595200 2.33437300 0.04106400
H 3.89169500 3.52435500 -0.47961500
H 6.02938900 -0.73210300 -4.43448000
H 4.70333700 -1.10496300 -3.32981000
H 4.48200800 0.09833800 -4.60596100
H 7.47733300 1.27980900 -4.10330000
H 6.88267800 2.65330600 -3.16500100
H 6.03910700 2.13807500 -4.63564200
H 6.99406500 1.09062300 -1.24359500
H 6.35730700 -0.87821000 0.10272300
H 4.92628200 0.08013700 -0.27458000
H 5.23975700 -1.41892900 -1.15277100
H 8.31364000 -0.95008100 -1.36788100
H 8.31278200 -0.23372200 -2.97955200
H 7.27635100 -1.62572600 -2.62379900
C 0.99889000 -3.27885800 2.15665800
C -0.50484300 -3.52473900 1.91539100
C -1.28213100 -4.18263400 3.06670900
C 3.19365700 -4.29367000 -2.21456100
C 4.72225300 -4.44040700 -2.08546500
C 5.32723400 -5.64367600 -2.82961300
C 0.35996700 4.77660400 0.84197300
C 0.93132000 5.73221700 -0.22454200
C 0.15939500 7.04401800 -0.43509300
C 3.97047500 2.03785600 3.02390000
C 3.44566400 1.17932300 4.19173200
C 4.51279900 0.67125700 5.17562600
F -2.58746200 -4.07483300 2.81941300
F -1.01787800 -3.57659000 4.22282000
F -0.96045900 -5.46440500 3.16373000
F -1.07643900 -2.32535800 1.66262400
F 1.10086600 -2.35108100 3.13689700
F 1.52571200 -4.43969300 2.60599600
F -0.66015700 -4.30649600 0.83395600
F 5.02756300 -6.77379100 -2.19910000
F 4.86240400 -5.70077900 -4.07481900
F 6.65000200 -5.51153800 -2.86905400
F 5.04782400 -4.55860000 -0.78660200
F 5.29197100 -3.32232100 -2.57991900
F 2.66068700 -5.52486500 -2.02254500
F 2.93980500 -3.91539800 -3.48737000
F 0.13055200 7.75190300 0.68920800
F -1.08583100 6.79015600 -0.82479500
F 0.76912800 7.75681500 -1.37780300
F 0.95915000 5.08737300 -1.40823100
F 2.18967600 6.04747800 0.13291600
F 0.31478500 5.44831400 2.01253700
F -0.91053700 4.46810600 0.47772100
F 4.38720200 3.21026700 3.54491800
F 5.04771800 1.39102000 2.50999300
F 2.56357900 1.92661000 4.88863900
F 2.80421700 0.10066100 3.69958400
F 3.90542500 0.16150400 6.24343100
F 5.30106600 1.67004500 5.56046500
F 5.24913500 -0.27513000 4.60587700
C -1.20117900 -0.64473100 -1.01136000
C -2.44682500 -1.11186000 -0.78791600
C -3.79893500 -0.57413200 -1.17590300
H -2.45459800 -2.04396800 -0.23424200
C -4.77226500 -1.66990100 -1.59275900
H -3.71691200 0.09398500 -2.02880600
C -5.58979700 -1.44360300 -2.70578200
C -4.87813400 -2.89374800 -0.92446800
C -6.47868200 -2.41804200 -3.15239200
H -5.50968100 -0.49979500 -3.24287000
C -5.76612600 -3.87013800 -1.37028400
H -4.25389600 -3.11587000 -0.06341600
C -6.56496200 -3.63792300 -2.48708100
H -7.09469700 -2.22544500 -4.02472900
H -5.83006700 -4.81619500 -0.84264300
H -7.25129800 -4.40293500 -2.83473900
H -0.40574100 -1.25312100 -0.60456100
C -3.10999900 0.43765100 1.65404700
C -4.38299600 0.29457200 -0.01885500
C -4.31177600 -0.38862100 1.37366800
C -3.37394600 1.36182900 0.51682600
C -2.10140800 0.38903500 2.61564700
C -5.76869800 0.80983400 -0.34965300
N -5.86987400 1.65013700 -1.44598500
O -6.74838000 0.49645600 0.29736400
C -2.10560500 -0.61821600 3.61585400
C -1.13706900 -0.60487700 4.59814700
C -0.16485300 0.40204600 4.59244800
C -0.15532500 1.41029800 3.61930100
C -1.11297600 1.40701900 2.62775500
C -7.01382600 2.01653800 -2.14354700
C -6.57800900 2.83376300 -3.14519700
C -5.15850000 2.93248000 -2.99504500
N -4.74110700 2.21487800 -1.97685100
C -8.38036100 1.52047100 -1.81281800
C -4.19215000 3.70295400 -3.83338200
H -5.14686000 -0.05293900 2.00473800
H -4.23733900 -1.47425500 1.45798500
H -3.88139200 2.26802100 0.87333700
H -2.52150500 1.66016400 -0.09966200
H -2.86839700 -1.39073400 3.59702400
H -1.12320900 -1.36587800 5.36792900
H 0.59698400 0.40784000 5.36514600
H 0.59022400 2.19275600 3.66078300
H -1.13893800 2.18711300 1.87267800
H -7.18892900 3.30495000 -3.90045800
H -9.06826200 1.83896500 -2.59593700
H -8.39325900 0.42919400 -1.74719000
H -8.72487200 1.91781000 -0.85503100
H -4.03463900 3.20285600 -4.79315400
H -4.57647900 4.70425700 -4.03762100
H -3.23080000 3.78689200 -3.32459200
H -8.29486800 0.04501500 0.94775100
O -9.08308300 -0.28470500 1.42825900
C -9.15509800 -1.60265200 1.45463100
O -10.01958200 -2.22030400 2.01029400
C -8.01591300 -2.32067400 0.69942100
F -7.89753600 -1.80980900 -0.53044600
F -8.25373400 -3.61957800 0.60618600
F -6.85381900 -2.14259000 1.34146800
ts-b
C -2.31559900 1.14213300 -3.05737400
C -2.66230900 -0.16243200 -2.37840200
N -1.57653200 -0.30444400 -1.40437900
C -0.32182700 0.14504700 -2.08140400
C -0.80125000 1.23952600 -3.05867200
C 0.92187200 0.58210700 -1.22621500
F -2.86341200 1.23181900 -4.29060200
F -2.85428700 2.17473100 -2.32441300
C 0.64634600 1.60467800 -0.12736000
O 1.80363200 1.14260800 -2.18365100
C 1.63381200 -0.67659600 -0.69224600
C 2.32217800 -1.46876800 -1.61487900
C 2.94092000 -2.64718300 -1.21429300
C 2.88264800 -3.07267400 0.10902200
C 2.18741500 -2.29055400 1.02026500
C 1.57513000 -1.09870900 0.63449000
C -0.50795700 2.38120800 -0.09432100
C -0.60205700 3.46548300 0.77762000
C 0.42419200 3.78429800 1.65833200
C 1.54755200 2.96308800 1.66797400
C 1.66226000 1.89756200 0.78509100
Si 2.51251800 2.61572600 -2.65161700
C 1.41665600 3.50335100 -3.89609000
C 2.80437600 3.87679100 -1.28981400
C 4.15690000 2.10953400 -3.46759300
C 3.94211000 0.84386500 -4.31265600
C 4.55230900 3.25745600 -4.41821400
C 5.27917500 1.91375700 -2.40328000
C 4.89187600 0.98254000 -1.24914100
C 6.59765500 1.39978800 -2.99749200
H -3.64804100 -0.09106300 -1.91912300
H -2.64537700 -0.97549500 -3.11674300
H 0.04490800 -0.69718500 -2.68142800
H -0.50430500 2.24164100 -2.75949200
H -0.42139700 1.05467900 -4.06294700
H 2.36415400 -1.15985200 -2.65403200
H 3.34795700 -4.00243400 0.41625100
H 1.03260100 -0.52532700 1.38193700
H -1.34918600 2.17073600 -0.74110600
H 0.34844200 4.64030100 2.32020000
H 2.57304800 1.30817000 0.79494300
H 1.97246400 4.35851700 -4.29270200
H 1.11488400 2.87805000 -4.74099800
H 0.51686900 3.90870200 -3.42357700
H 3.30434800 4.72696400 -1.76980000
H 3.43907600 3.54180500 -0.46716200
H 1.86168500 4.25392300 -0.87803600
H 4.80741700 0.65527200 -4.95911100
H 3.79339200 -0.04072800 -3.69060300
H 3.06644400 0.94536000 -4.96464800
H 5.51765200 3.05571100 -4.89306800
H 4.63740500 4.21809200 -3.89597800
H 3.82110800 3.37434400 -5.22345700
H 5.47271800 2.90800300 -1.97340400
H 5.70325500 0.93396200 -0.51654100
H 3.99381200 1.31678500 -0.72479700
H 4.70880700 -0.03510300 -1.60599000
H 7.38062900 1.41940900 -2.23355800
H 6.94773500 1.99606700 -3.84312900
H 6.49228400 0.36226500 -3.33049500
C 1.94955700 -2.80592400 2.41046700
C 0.66217700 -3.65273100 2.45513800
C 0.37029500 -4.36601400 3.78657300
C 3.69140400 -3.47302600 -2.22397800
C 5.16236000 -3.03910100 -2.37762800
C 6.05872600 -4.03901000 -3.12920000
C -1.82057900 4.33609000 0.66878400
C -1.70588500 5.30684200 -0.52361700
C -2.83569800 6.34162800 -0.65022100
C 2.67446900 3.21153900 2.63151200
C 2.57613500 2.32086600 3.88614700
C 3.81762300 2.31157700 4.79381400
F -0.88939200 -4.79741100 3.77937600
F 0.53280900 -3.53934500 4.81698900
F 1.18560400 -5.40216400 3.93054300
F -0.37708700 -2.83119400 2.18023100
F 1.79682000 -1.78976300 3.29039600
F 2.95836600 -3.59860600 2.83703500
F 0.72447600 -4.59872200 1.50393900
F 6.32183600 -5.08938100 -2.35991600
F 5.45965700 -4.45169900 -4.24317700
F 7.20356200 -3.44352000 -3.45030000
F 5.69795300 -2.84497600 -1.16013000
F 5.18472600 -1.87386000 -3.05594300
F 3.70011000 -4.77942200 -1.86372900
F 3.12114300 -3.37370600 -3.44536500
F -2.77868700 7.20957500 0.35403400
F -4.02065900 5.73824500 -0.64028800
F -2.69536200 6.99955500 -1.79706900
F -1.68121000 4.58069000 -1.65891800
F -0.54668800 5.98132500 -0.41023800
F -2.00516300 5.07544400 1.78375900
F -2.92664400 3.57560900 0.47122200
F 2.68632000 4.49440800 3.04769100
F 3.86883000 2.93935700 2.04650400
F 1.52990000 2.75443600 4.61941800
F 2.34372500 1.04748800 3.50960900
F 3.51145500 1.70271100 5.93591100
F 4.20932700 3.55442500 5.05635700
F 4.81023000 1.65321200 4.20708300
C -1.57086900 -1.28687700 -0.46287700
C -2.54811900 -2.12952200 -0.01368700
C -3.96507000 -2.31618600 -0.48409100
H -2.17588800 -2.84072000 0.71370100
C -4.39837600 -3.76786900 -0.63108000
H -4.12973000 -1.84738400 -1.45115500
C -5.37380100 -4.06368200 -1.59109700
C -3.91141700 -4.80744500 0.16614000
C -5.86419300 -5.35692700 -1.74125300
H -5.74765600 -3.26846500 -2.23372000
C -4.39922900 -6.10452600 0.01511700
H -3.13576200 -4.63135400 0.90548400
C -5.37834000 -6.38325500 -0.93382900
H -6.61923900 -5.56263000 -2.49291400
H -4.00644800 -6.89869900 0.64142800
H -5.75484400 -7.39411700 -1.04895800
H -0.61826500 -1.38768100 0.03998500
C -3.51154400 -0.86100800 1.94779800
C -4.87847400 -1.56928400 0.54192600
C -4.47901300 -1.99780400 1.97237000
C -4.28584800 -0.16435000 0.87378500
C -2.46678000 -0.47056700 2.81541900
C -6.34942300 -1.70806200 0.22605100
N -6.78425000 -1.03791100 -0.92096900
O -7.09895800 -2.38987000 0.88713200
C -2.04832100 -1.33313000 3.85230100
C -1.07030100 -0.91638100 4.73779100
C -0.50967400 0.35542200 4.59820600
C -0.93244100 1.22524800 3.58671300
C -1.90305200 0.81783800 2.69070000
C -8.00557300 -1.14789000 -1.56330800
C -7.92795200 -0.30687000 -2.63796100
C -6.63077800 0.28620300 -2.58705100
N -5.94862300 -0.16116200 -1.55485800
C -9.10264900 -2.05198600 -1.11455800
C -6.02767400 1.27376400 -3.53199900
H -5.28281900 -1.74082300 2.67501400
H -4.14555000 -3.01551100 2.17597500
H -5.04851200 0.47135400 1.34313600
H -3.75900800 0.41941800 0.11747100
H -2.48850800 -2.32196400 3.94031300
H -0.74120000 -1.56972900 5.53590300
H 0.25910800 0.68116600 5.29063200
H -0.51332100 2.22072900 3.52390600
H -2.26348400 1.48660400 1.91464700
H -8.69855900 -0.13351400 -3.37414600
H -9.92137800 -1.99291200 -1.83199600
H -8.75237100 -3.08528400 -1.05045700
H -9.46708400 -1.77130800 -0.12455900
H -5.69170500 0.77776700 -4.44703000
H -6.76128900 2.03202500 -3.81287100
H -5.16872800 1.76335800 -3.07102700
ts-b-II
C -0.78412700 2.05511900 -3.21429600
C -1.62488600 0.94410200 -2.62634500
N -0.74796100 0.43384100 -1.57189700
C 0.63356800 0.40108200 -2.13862800
C 0.66215900 1.60827300 -3.10051800
C 1.87965300 0.33012600 -1.18510000
F -1.15845700 2.36381800 -4.47590600
F -0.98190800 3.19357500 -2.46563700
C 1.91211200 1.36329200 -0.06224200
O 2.97748200 0.53581900 -2.05533200
C 2.02190900 -1.11355700 -0.66323600
C 2.39716500 -2.10166900 -1.57802600
C 2.46507200 -3.43539200 -1.19165600
C 2.14693100 -3.82428200 0.10643000
C 1.77349800 -2.84123700 1.01031000
C 1.72667400 -1.49697800 0.64219000
C 1.11280700 2.50258600 -0.06741500
C 1.33975800 3.52636600 0.85174800
C 2.33004100 3.42836200 1.82114200
C 3.08162000 2.25766300 1.86432100
C 2.88814200 1.24812600 0.93071700
Si 4.21378800 1.65280300 -2.39591400
C 3.61269300 2.95519100 -3.61222700
C 4.88110800 2.63813700 -0.94219100
C 5.58084300 0.59096000 -3.18498200
C 4.94133600 -0.43675200 -4.13217300
C 6.45405000 1.54205400 -4.02778700
C 6.46592800 -0.09300900 -2.09846900
C 5.67289400 -0.84587000 -1.02413200
C 7.49881900 -1.06570800 -2.68417800
H -2.56532100 1.34528200 -2.24897700
H -1.81636700 0.18273600 -3.39446700
H 0.70922700 -0.50713100 -2.74971000
H 1.26749300 2.43487800 -2.73655100
H 1.03665700 1.31382100 -4.08032700
H 2.62860400 -1.82134500 -2.60071800
H 2.17023000 -4.86800500 0.39779200
H 1.41953200 -0.76563700 1.38495600
H 0.30582200 2.62350100 -0.77793500
H 2.50548700 4.23400300 2.52587900
H 3.52624500 0.37113300 0.96949000
H 4.47255200 3.56032800 -3.91589700
H 3.15885400 2.53895600 -4.51587300
H 2.89799600 3.64106400 -3.14682500
H 5.70926600 3.23698600 -1.34049200
H 5.27050900 2.04925400 -0.10940300
H 4.13499700 3.34235900 -0.55805600
H 5.70395500 -0.92625100 -4.74925000
H 4.40430700 -1.21401400 -3.58509200
H 4.23024000 0.04249000 -4.81547500
H 7.29258500 1.00380400 -4.48100900
H 6.87381400 2.35944200 -3.42910100
H 5.88042500 1.98411900 -4.84784600
H 7.01645600 0.71609200 -1.59551600
H 6.35628300 -1.27641600 -0.28588700
H 4.97205900 -0.20132300 -0.48784700
H 5.09954300 -1.66837200 -1.46089100
H 8.18892500 -1.39060300 -1.89990200
H 8.09499400 -0.62526000 -3.48665100
H 7.00537600 -1.96066900 -3.07682700
C 1.24789500 -3.21771400 2.36547200
C -0.29392300 -3.24295700 2.34920500
C -0.97627500 -3.77092900 3.62145400
C 2.89322000 -4.47221900 -2.19508300
C 4.42532100 -4.57035700 -2.33191600
C 4.93345000 -5.81722100 -3.07673100
C 0.52900200 4.78155600 0.70356900
C 1.07811100 5.66999400 -0.43098800
C 0.42462700 7.05519700 -0.56393100
C 4.11618800 2.05260000 2.93579600
C 3.55425600 1.26405600 4.13612200
C 4.59262500 0.78195700 5.16247600
F -2.27501100 -3.47563800 3.56689300
F -0.45403400 -3.20875400 4.70806300
F -0.83265100 -5.08682600 3.69994300
F -0.71532200 -1.97211800 2.14805800
F 1.61780100 -2.31425800 3.30270600
F 1.66819500 -4.44101000 2.75408400
F -0.71922700 -3.99801900 1.32265300
F 4.80699900 -6.89442900 -2.31010200
F 4.24595100 -5.99725000 -4.20145900
F 6.21803900 -5.65179700 -3.37815000
F 4.98204300 -4.56949400 -1.10858700
F 4.85337200 -3.48413900 -3.00774400
F 2.44553100 -5.70057500 -1.84091300
F 2.40631700 -4.18158700 -3.42249800
F 0.74504000 7.81624000 0.47668900
F -0.89858300 6.93943900 -0.63037100
F 0.86380700 7.63760600 -1.67544200
F 0.90571900 5.01715600 -1.59760700
F 2.39440200 5.85859100 -0.22523800
F 0.53319600 5.51319500 1.83861000
F -0.75683500 4.47782500 0.39429400
F 4.57080000 3.23182600 3.40752800
F 5.17066100 1.34780100 2.45482100
F 2.67730900 2.06257900 4.77989900
F 2.89773200 0.17683600 3.68490400
F 3.95463800 0.31742800 6.23289800
F 5.38171900 1.78663500 5.52974300
F 5.33281500 -0.19150400 4.64535700
C -1.16967700 -0.42703200 -0.60969000
C -2.41341300 -0.85934700 -0.24578300
C -3.76089000 -0.60728400 -0.86596600
H -2.37215000 -1.59381900 0.54795000
C -4.62280600 -1.85869700 -0.99604700
H -3.67315200 -0.17511200 -1.86218600
C -5.67295600 -1.83881000 -1.92073100
C -4.44046700 -3.00969800 -0.22240500
C -6.52632200 -2.92873500 -2.06257200
H -5.81760500 -0.96182700 -2.54980800
C -5.29702100 -4.09962300 -0.35972700
H -3.62729400 -3.08701100 0.49199100
C -6.34369200 -4.06348700 -1.27581800
H -7.33263300 -2.88904200 -2.78690800
H -5.14121300 -4.98071400 0.25388700
H -7.00985500 -4.91351900 -1.37877100
H -0.36078200 -0.80975000 -0.00210800
C -3.13992200 0.67806900 1.62565400
C -4.47261700 0.45958000 0.03769200
C -4.43991100 -0.04648700 1.50186400
C -3.46942200 1.57389100 0.47320700
C -2.14190900 0.66217100 2.62182900
C -5.83355300 0.86972300 -0.46664100
N -5.87143300 1.72589500 -1.54489800
O -6.87279900 0.45996500 0.03250300
C -2.25309700 -0.23544700 3.70696300
C -1.27828700 -0.24715300 4.68927500
C -0.18910700 0.62212600 4.58870500
C -0.08479200 1.53338700 3.52983900
C -1.05450200 1.55958900 2.54726200
C -6.99076300 2.20922700 -2.21972800
C -6.49520800 3.01188900 -3.20258500
C -5.07016000 2.97856600 -3.07375700
N -4.70256400 2.20607500 -2.07814300
C -8.39639100 1.86308200 -1.86565900
C -4.05926900 3.68101400 -3.91775200
H -5.18500400 0.48422100 2.11065800
H -4.50271800 -1.11605100 1.71236900
H -4.01193300 2.44896700 0.85662900
H -2.68191800 1.91591500 -0.19951800
H -3.09546600 -0.91844500 3.75472800
H -1.35217000 -0.93245600 5.52474500
H 0.58644100 0.60210000 5.34759300
H 0.74638300 2.22475800 3.49535200
H -1.00220200 2.26842500 1.72630200
H -7.07020700 3.56482200 -3.93017500
H -9.06368800 2.36040100 -2.56972200
H -8.55934800 0.78461700 -1.90643800
H -8.63693700 2.18499300 -0.84993000
H -3.89626700 3.13666800 -4.85223900
H -4.40781900 4.68400000 -4.17074700
H -3.10800700 3.75436100 -3.39042200
H -7.01910300 -0.93168400 0.85743200
O -7.06901200 -1.83462500 1.27390400
C -8.18057700 -2.48247300 1.00176300
O -8.41860200 -3.60707900 1.34924800
C -9.22379400 -1.66601200 0.20416300
F -9.42597100 -0.47948200 0.78823700
F -10.37773500 -2.31365800 0.13930000
F -8.79573000 -1.43450600 -1.04389500
int-b
C -2.33052900 0.76802100 -3.19696600
C -2.57891600 -0.55815000 -2.49679500
N -1.50340600 -0.57219500 -1.48034900
C -0.27584900 0.03120900 -2.12482200
C -0.83608400 1.03878700 -3.14376100
C 0.89681900 0.55253800 -1.22387900
F -2.83298000 0.75987600 -4.44573000
F -3.00528100 1.74186000 -2.50577800
C 0.49867300 1.56158600 -0.14964800
O 1.75489500 1.16088700 -2.16272600
C 1.66447200 -0.66820900 -0.66558300
C 2.39929300 -1.42454400 -1.58343100
C 3.08791000 -2.55963000 -1.17579100
C 3.06112400 -2.97299700 0.15202900
C 2.31620900 -2.23204300 1.05933000
C 1.63010500 -1.08349800 0.66586200
C -0.70732900 2.25613900 -0.18927900
C -0.91647000 3.35198400 0.64401700
C 0.05267900 3.77157200 1.54463900
C 1.23568200 3.04288800 1.61724500
C 1.45757000 1.95113800 0.78922400
Si 2.36206100 2.68906500 -2.62844200
C 1.19919700 3.50404300 -3.85957200
C 2.56992300 3.96213500 -1.26576900
C 4.02863500 2.27828100 -3.44405000
C 3.88244800 1.00775100 -4.29664600
C 4.36049700 3.45270400 -4.38698300
C 5.15833900 2.13732500 -2.37852600
C 4.81666600 1.19149600 -1.22120600
C 6.49788400 1.68383000 -2.97469800
H -3.57986100 -0.57394700 -2.06759300
H -2.42772100 -1.39130400 -3.18859900
H 0.14715000 -0.80789500 -2.68485900
H -0.66563300 2.07496600 -2.86267300
H -0.39611700 0.86786300 -4.12531300
H 2.43159300 -1.11833400 -2.62418200
H 3.59557300 -3.86204100 0.46691600
H 1.08135200 -0.52714200 1.42314000
H -1.50119400 1.98908400 -0.87434300
H -0.10367200 4.64652400 2.16613300
H 2.41160600 1.43680800 0.84430400
H 1.69401200 4.40146700 -4.24394400
H 0.93919700 2.87417100 -4.71458400
H 0.27688800 3.84374700 -3.37759400
H 3.03030800 4.83465500 -1.74531400
H 3.21169500 3.66614700 -0.43417000
H 1.60295100 4.29128400 -0.87073400
H 4.75817800 0.86896700 -4.94130900
H 3.77914300 0.11339300 -3.67932300
H 3.00451000 1.06632100 -4.95087500
H 5.33368700 3.30436700 -4.86536900
H 4.39801600 4.41246500 -3.85778600
H 3.62221000 3.53773300 -5.18994200
H 5.30579500 3.14040300 -1.95126600
H 5.64255700 1.16317300 -0.50415100
H 3.92028400 1.49833400 -0.67622300
H 4.65658000 0.17030000 -1.57899700
H 7.28286300 1.75183900 -2.21578200
H 6.81215900 2.28756600 -3.82911200
H 6.44308100 0.63867500 -3.29564800
C 2.18036900 -2.74337400 2.46785200
C 1.13839400 -3.87815200 2.55451400
C 0.78983900 -4.36898100 3.96987400
C 3.88996100 -3.34258300 -2.18099300
C 5.32314500 -2.80163600 -2.34989700
C 6.28485900 -3.73273300 -3.10881000
C -2.18408000 4.13626600 0.45960400
C -2.07507800 5.09178200 -0.74619400
C -3.24480500 6.07390100 -0.92134900
C 2.32798200 3.47069700 2.56024200
C 2.21934600 2.78620100 3.93231500
C 3.40604700 3.00517700 4.88490000
F 0.03516900 -5.45819000 3.87404600
F 0.10571200 -3.43373700 4.62777000
F 1.89233600 -4.65895800 4.64901200
F -0.01381300 -3.45031300 1.98651400
F 1.78620300 -1.76501700 3.31518200
F 3.35113000 -3.25001000 2.91186300
F 1.59934200 -4.92874200 1.85737800
F 6.62231200 -4.76607800 -2.34589700
F 5.71221500 -4.17969600 -4.22337600
F 7.38388000 -3.05645600 -3.42907800
F 5.85278500 -2.56475900 -1.13767200
F 5.25047400 -1.63947200 -3.03058200
F 3.99535800 -4.63893800 -1.80409000
F 3.30375600 -3.29925300 -3.39798000
F -3.23934700 6.96985900 0.05923100
F -4.40337600 5.42179200 -0.91257900
F -3.11198500 6.70466400 -2.08391800
F -1.99182200 4.33983700 -1.86389200
F -0.94868900 5.81611400 -0.62252800
F -2.47243600 4.87175900 1.55461400
F -3.22891200 3.30620800 0.21459800
F 2.28369700 4.80383700 2.76720700
F 3.54526200 3.15855800 2.04885200
F 1.11247800 3.26197900 4.53557100
F 2.09533800 1.45850700 3.74493400
F 3.08971200 2.52252000 6.08320600
F 3.67915800 4.30129000 4.99863100
F 4.48161300 2.36891200 4.43460400
C -1.53404000 -1.06554700 -0.29363900
C -2.55481900 -1.85219400 0.44645700
C -3.80588200 -2.44647000 -0.24607700
H -1.94627100 -2.62230700 0.93195400
C -3.96299900 -3.95526800 -0.21180500
H -3.89723200 -2.15794900 -1.28753400
C -4.87773800 -4.51267500 -1.11531900
C -3.29337300 -4.81003400 0.66775100
C -5.12983700 -5.87970900 -1.13167200
H -5.39104500 -3.86205100 -1.82121800
C -3.54006600 -6.18244800 0.64830700
H -2.56216200 -4.43377400 1.37712100
C -4.45972200 -6.72118300 -0.24556500
H -5.84271600 -6.28756100 -1.84060100
H -3.00670700 -6.82875900 1.33745100
H -4.64883300 -7.78928500 -0.25690300
H -0.63539900 -0.88784600 0.28662500
C -3.23366600 -0.96486700 1.55804600
C -4.88217500 -1.68969700 0.59392100
C -4.37355300 -1.91153500 2.02746500
C -4.31279700 -0.24966900 0.71312200
C -2.34310100 -0.28475700 2.54847000
C -6.31157600 -1.98941100 0.25098000
N -6.73670700 -1.54174600 -1.00963100
O -7.05536400 -2.59893100 0.98512700
C -1.55031400 -1.06065700 3.40264800
C -0.77097600 -0.45510700 4.38162900
C -0.77692600 0.93196200 4.51800500
C -1.54786600 1.71037400 3.65998300
C -2.32967000 1.10381700 2.67702600
C -7.96177200 -1.74925300 -1.61685900
C -7.88606100 -1.10854400 -2.82293100
C -6.58512100 -0.53014900 -2.88356800
N -5.89849100 -0.79709500 -1.79275900
C -9.07452300 -2.53517200 -1.01083000
C -5.97978400 0.27469600 -3.98814300
H -5.00020700 -1.41781000 2.77184400
H -4.12385400 -2.92665000 2.34142900
H -4.95473400 0.38406700 1.32880100
H -4.02335300 0.28589000 -0.19353700
H -1.56560100 -2.14355200 3.31874900
H -0.16449300 -1.06362500 5.04265600
H -0.17832700 1.40100100 5.28965300
H -1.55510300 2.79149100 3.76216400
H -2.94311900 1.70965500 2.01582000
H -8.66269100 -1.05428100 -3.57110500
H -9.90711100 -2.56191900 -1.71422400
H -8.75606800 -3.55629000 -0.78902800
H -9.40767000 -2.08922000 -0.07175700
H -5.48801100 -0.37369300 -4.71928500
H -6.74825700 0.84705800 -4.51017200
H -5.23608600 0.96639600 -3.58899400
int-b-II
C -0.80613000 1.98126800 -3.47568000
C -1.49958000 0.67916900 -3.10767800
N -0.70719200 0.26610200 -1.92935300
C 0.73867800 0.53677300 -2.28169600
C 0.66955500 1.80195200 -3.15810800
C 1.82750300 0.55757600 -1.15541300
F -1.04753900 2.32220800 -4.75520800
F -1.33212400 2.97274200 -2.69012100
C 1.52887200 1.47997000 0.02326500
O 2.97995300 0.97632500 -1.84717700
C 2.08948500 -0.89507500 -0.69948300
C 2.74050000 -1.75716100 -1.58614000
C 2.96572700 -3.08477100 -1.23960300
C 2.53739100 -3.59417700 -0.01602100
C 1.88100700 -2.73739900 0.85512500
C 1.67117100 -1.40007500 0.52865900
C 0.53507600 2.45301600 -0.00580200
C 0.41545600 3.37102800 1.03426400
C 1.25586700 3.32664300 2.13973700
C 2.22933400 2.33252500 2.18044500
C 2.37252700 1.43098600 1.13427900
Si 4.05385600 2.30274400 -1.95045400
C 3.42941100 3.55087600 -3.20957100
C 4.29866300 3.29320400 -0.37623700
C 5.67683100 1.51494200 -2.55116400
C 5.35918200 0.46598400 -3.62936300
C 6.50036300 2.64285500 -3.20530400
C 6.49093800 0.90343800 -1.37002800
C 5.67866100 -0.02776900 -0.46382300
C 7.73863800 0.13692000 -1.83018100
H -2.55584900 0.83889900 -2.90295400
H -1.36044400 -0.06487600 -3.89667900
H 1.00302800 -0.30748800 -2.92577100
H 1.04192700 2.69108500 -2.65424300
H 1.23308800 1.65810400 -4.07880100
H 3.07439500 -1.38409100 -2.54959500
H 2.70071400 -4.63478400 0.24091700
H 1.18056700 -0.76496300 1.26162600
H -0.15351200 2.54961800 -0.83530200
H 1.16381900 4.05284000 2.93971700
H 3.16665500 0.69294400 1.18124700
H 4.21444800 4.29896700 -3.35776000
H 3.19382500 3.11830500 -4.18572200
H 2.55247900 4.09364900 -2.84396700
H 5.04628100 4.05801200 -0.61982200
H 4.66816900 2.73309700 0.48400000
H 3.38471300 3.82359000 -0.08652200
H 6.27421600 0.14240800 -4.13882300
H 4.88071600 -0.42013200 -3.20709600
H 4.68943300 0.87396500 -4.39551900
H 7.47322700 2.27013300 -3.54080700
H 6.68782000 3.47345700 -2.51421900
H 5.99309600 3.04424900 -4.08749500
H 6.82665500 1.75159900 -0.75487400
H 6.30830300 -0.40925200 0.34555900
H 4.82507600 0.47653500 -0.00518000
H 5.29894700 -0.88952000 -1.02019600
H 8.35230500 -0.12583600 -0.96356200
H 8.36541200 0.71071400 -2.51666400
H 7.45536800 -0.79741000 -2.32568200
C 1.25452700 -3.27197100 2.11209100
C -0.14790000 -3.84768600 1.82195900
C -1.03078100 -4.11876500 3.05026100
C 3.70649900 -3.97843300 -2.19867500
C 5.23598600 -3.81703200 -2.09296900
C 6.05492600 -4.91822900 -2.78901600
C -0.54754200 4.50674000 0.83221600
C 0.07602500 5.58809700 -0.07694400
C -0.73970300 6.88326900 -0.22219500
C 3.20367600 2.24048900 3.32436800
C 2.91447500 1.08238100 4.30294000
C 4.09364900 0.71805300 5.22499000
F -2.11895400 -4.77792200 2.66052500
F -1.40405100 -2.97050500 3.60782700
F -0.36922100 -4.84818600 3.93998900
F -0.82169100 -2.95511300 1.04974400
F 1.09646100 -2.28764800 3.03386500
F 1.98705300 -4.26008100 2.65975900
F -0.00699800 -4.98648900 1.13257800
F 6.00557500 -6.04185800 -2.08286000
F 5.57906100 -5.14718900 -4.01011400
F 7.32111900 -4.52475300 -2.88559700
F 5.59155400 -3.79912100 -0.79711400
F 5.56864300 -2.63629400 -2.65405200
F 3.42380200 -5.28064200 -1.96040300
F 3.36538000 -3.69610400 -3.47565900
F -0.74588800 7.55206700 0.92553700
F -1.99161400 6.60809400 -0.57551700
F -0.18325800 7.64288000 -1.16095400
F 0.23249200 5.05748900 -1.30803000
F 1.28414000 5.92175300 0.41120100
F -0.88856000 5.09572100 1.99813700
F -1.67658400 4.08244300 0.21311700
F 3.21632300 3.37943400 4.04470700
F 4.45845100 2.02574800 2.84377200
F 1.87234600 1.42818400 5.07739600
F 2.59133200 -0.02719800 3.60570500
F 3.65108500 -0.04943000 6.21584100
F 4.63352300 1.81990000 5.73909500
F 5.01998700 0.05137500 4.54611600
C -1.11386200 -0.21979200 -0.81199500
C -2.46022700 -0.60043500 -0.30614500
C -3.65451800 -0.86393600 -1.25877800
H -2.24977400 -1.47931700 0.30390100
C -4.22725200 -2.27064000 -1.25815800
H -3.43622000 -0.62209600 -2.29433300
C -5.10944000 -2.58996700 -2.29966300
C -3.97025000 -3.23900200 -0.28610100
C -5.73595900 -3.82931300 -2.35413800
H -5.29583500 -1.85766400 -3.08323900
C -4.58790200 -4.48791600 -0.34623200
H -3.29507500 -3.05178800 0.54228400
C -5.47716800 -4.78498700 -1.37247000
H -6.41831500 -4.05196700 -3.16775100
H -4.37197300 -5.22226700 0.42318100
H -5.96050700 -5.75530300 -1.41359000
H -0.32241700 -0.37448900 -0.08795500
C -3.06685900 0.51428400 0.62502300
C -4.62769900 0.20087300 -0.66351700
C -4.49552200 -0.06223500 0.84700800
C -3.72439400 1.44296300 -0.42726400
C -2.26740000 0.99513400 1.79891200
C -5.99035000 0.31719500 -1.27599200
N -6.05242600 0.70555700 -2.60468600
O -7.01829600 0.08769000 -0.65898600
C -1.30966500 0.17813400 2.41111900
C -0.64620300 0.59551600 3.56246100
C -0.94436300 1.83373200 4.12703100
C -1.90094200 2.65067900 3.53029600
C -2.55427600 2.23686400 2.37336500
C -7.17928400 0.78191900 -3.41593300
C -6.72055100 1.18563100 -4.63414700
C -5.30631200 1.33996900 -4.50039500
N -4.90867200 1.04782400 -3.28213800
C -8.56250900 0.45107600 -2.97013600
C -4.34378500 1.76362500 -5.55906800
H -5.09377000 0.62503600 1.44861400
H -4.58723900 -1.08802100 1.21158300
H -4.28866100 2.25384600 0.03630500
H -3.12587500 1.83957800 -1.24821800
H -1.10655200 -0.81813800 2.02616300
H 0.08653700 -0.05734300 4.02438300
H -0.43435200 2.16039500 5.02611200
H -2.13678900 3.61744500 3.96176100
H -3.29522700 2.88627300 1.91895100
H -7.31376900 1.35304200 -5.52060300
H -9.23652800 0.56438400 -3.81937600
H -8.61877100 -0.57464300 -2.59862500
H -8.88533400 1.10859700 -2.16086100
H -4.26804700 0.99578900 -6.33360600
H -4.68878100 2.68279200 -6.03782200
H -3.35323900 1.94011700 -5.14026200
H -7.28699800 -0.37758900 0.93931400
O -7.55797200 -0.37096300 1.89407300
C -7.55149000 -1.53904000 2.49628700
O -7.92102600 -1.72555500 3.62400400
C -6.97149600 -2.72409100 1.69329100
F -6.85695200 -2.43349000 0.39439600
F -7.73795500 -3.79948300 1.82574400
F -5.75408500 -3.01634700 2.16759700
Ⅲ
C -0.56483300 -3.91699000 0.95699800
C -1.85330600 -3.22472100 0.50940600
N -1.67110700 -1.86570200 1.01588900
C -0.24423400 -1.49059700 1.02423500
C 0.46192400 -2.83470300 1.27477000
C 0.24373700 -0.79391200 -0.30407700
F -0.81573800 -4.68087700 2.05545400
F -0.13450100 -4.77058100 -0.00825200
C -0.58783500 0.44513900 -0.68038100
O 0.17369200 -1.76225600 -1.32501800
C 1.69659100 -0.44527200 0.05406700
C 2.73889400 -1.22692900 -0.42908400
C 4.04491500 -1.01470000 0.00513800
C 4.34099900 -0.01640200 0.92531500
C 3.29374500 0.75701000 1.41527700
C 1.98286000 0.53566100 1.00694100
C -1.95537700 0.31532900 -0.95229100
C -2.71161500 1.39840000 -1.38449600
C -2.12989300 2.65050900 -1.56726100
C -0.76841600 2.77396700 -1.33620700
C -0.00553300 1.69202100 -0.90259200
Si -0.12203600 -1.91406400 -3.00601700
C -1.07934900 -3.52835800 -3.04248500
C -1.24079100 -0.59218700 -3.74710000
C 1.43715600 -2.02592300 -4.12106100
C 2.60447200 -2.81501000 -3.50034100
C 0.95553100 -2.82560900 -5.35430800
C 1.89674000 -0.61050800 -4.58551900
C 2.09378600 0.37093200 -3.42715200
C 3.18258400 -0.63458400 -5.42248000
H -1.90589500 -3.22935400 -0.58067500
H -2.73505400 -3.68504600 0.95428500
H -0.10615200 -0.81095000 1.86594200
H 1.33294000 -2.98269400 0.64029900
H 0.74975000 -2.91773700 2.32544700
H 2.51762800 -2.02806300 -1.12125300
H 5.35767400 0.14833100 1.26463900
H 1.19245800 1.14597400 1.43526600
H -2.43195600 -0.65541200 -0.91183500
H -2.71262700 3.49458000 -1.91787600
H 1.06045800 1.83824300 -0.78225500
H -1.21253600 -3.89949200 -4.06066700
H -0.59885600 -4.30727000 -2.44428100
H -2.08338400 -3.35661500 -2.63810800
H -1.26210400 -0.76650300 -4.82885800
H -0.91341400 0.43878100 -3.58766400
H -2.26900000 -0.69020500 -3.38968500
H 3.21820700 -3.26914300 -4.28715700
H 3.27330900 -2.17379800 -2.92473300
H 2.26378800 -3.62894200 -2.84841600
H 1.72659600 -2.82124800 -6.13076500
H 0.04131000 -2.41657800 -5.80000500
H 0.76784900 -3.87146400 -5.09639600
H 1.09333000 -0.21308200 -5.22204100
H 2.30005600 1.37822200 -3.80248500
H 1.20743000 0.44270600 -2.79059200
H 2.93571100 0.07708700 -2.79507000
H 3.40307300 0.37142000 -5.79160500
H 3.11334600 -1.29536100 -6.28975500
H 4.03591200 -0.95620300 -4.81650600
C 3.56450700 1.80402300 2.46035000
C 3.41393500 1.24381900 3.88635300
C 3.56442000 2.26493800 5.02561100
C 5.15739900 -1.87482000 -0.52919700
C 5.95846700 -1.18998000 -1.65538500
C 6.83387300 -2.14084600 -2.49034800
C -4.16309200 1.20423300 -1.74012300
C -5.13970800 1.79755900 -0.70854600
C -6.62816400 1.74081300 -1.10594300
C -0.07482600 4.09369900 -1.53638900
C 0.15160100 4.83114800 -0.20367300
C 0.87638000 6.18315100 -0.29680700
F 3.53192200 1.62198800 6.18978200
F 2.56878100 3.14488100 4.99403600
F 4.72183300 2.91219800 4.92471600
F 2.19045700 0.69328100 4.00162900
F 2.69909100 2.83963700 2.34312300
F 4.82230400 2.28558300 2.34400100
F 4.34775600 0.29141900 4.06101500
F 7.51089400 -2.96775200 -1.69877700
F 6.07026300 -2.85183400 -3.31571000
F 7.69512200 -1.42874700 -3.21014000
F 6.74421600 -0.25088400 -1.10402400
F 5.10407300 -0.59066800 -2.51142200
F 6.04235100 -2.17801500 0.44634500
F 4.67099100 -3.03578200 -1.03360400
F -6.95484000 0.53844200 -1.56855900
F -6.88063500 2.64813800 -2.04368000
F -7.37134600 2.00673800 -0.03522700
F -4.82687000 3.09368800 -0.51958900
F -4.98714300 1.14095200 0.45444900
F -4.44698000 -0.11671000 -1.86128100
F -4.44598600 1.80199500 -2.92232300
F -0.79992900 4.90762000 -2.33463600
F 1.14086700 3.91015700 -2.10551400
F -1.04810000 5.04808900 0.36388500
F 0.88675200 4.03806400 0.60220800
F 0.97223000 6.70467900 0.92335400
F 0.19855700 7.02418700 -1.07136200
F 2.09911200 6.02171100 -0.79196900
C -2.56387900 -1.14074100 1.61993300
C -3.98470800 -1.32010100 1.58661000
C -4.63786400 -1.86495900 0.53363000
H -4.52273900 -0.80887700 2.37645600
C -6.07465500 -1.83588900 0.30214900
H -4.06388600 -2.31466400 -0.27513900
C -6.57218100 -2.49152100 -0.83402300
C -6.96538400 -1.14237700 1.13849600
C -7.93115400 -2.47306000 -1.12154600
H -5.88321600 -3.01572000 -1.49041200
C -8.32034000 -1.11930200 0.84429400
H -6.59998500 -0.60444600 2.00669900
C -8.80573100 -1.78615500 -0.28264900
H -8.30622500 -2.98595700 -2.00026000
H -9.00174800 -0.57500300 1.48892500
H -9.86656600 -1.76189900 -0.50893700
H -2.17336000 -0.28022800 2.15433100
O -1.13733000 -1.50692300 3.86267700
C -0.88307400 -2.66449600 4.26497700
O 0.19202400 -3.20880300 4.54567800
C -2.15785400 -3.53860000 4.42868900
F -2.94079500 -3.47344100 3.32484700
F -2.91615200 -3.10488500 5.45282800
F -1.90048000 -4.83119500 4.64515700
cat. 5a
C 0.03542200 -1.60834200 -1.35524100
N -0.42088000 -0.51295100 -0.69518200
H 0.25555700 0.21523200 -0.49173400
N 1.38710000 -1.75560600 -1.36635300
H 1.71866100 -2.46703400 -2.00532200
C -1.76934200 -0.15828300 -0.47164600
C -2.15247800 1.16300400 -0.69074900
C -2.69060200 -1.08062600 0.02592900
C -3.46022500 1.55238500 -0.41913700
H -1.43816000 1.88099300 -1.08053300
C -3.99497900 -0.67155300 0.26960500
H -2.38637100 -2.10065700 0.22408000
C -4.39724700 0.64302000 0.05315500
H -5.41673500 0.95115700 0.25442200
C 2.36066300 -1.03003300 -0.64109800
C 3.52689900 -0.63377700 -1.29694900
C 2.20069800 -0.76057900 0.72034000
C 4.51765000 0.03517500 -0.58891600
H 3.65442900 -0.84944400 -2.35259100
C 3.19775200 -0.07043000 1.40011500
H 1.31284400 -1.09527600 1.24637300
C 4.36384100 0.33323900 0.76038300
H 5.13742600 0.86462700 1.30255500
S -0.93253300 -2.71926100 -2.16745700
C -5.00107500 -1.68280800 0.74421600
C -3.84746800 2.99379900 -0.59623300
C 5.74428300 0.50717900 -1.32089100
C 3.03957400 0.17010000 2.87684400
F -5.60952900 -2.29352300 -0.28445100
F -4.42893400 -2.64161300 1.48521300
F -5.96187600 -1.11423800 1.48545300
F -5.14977800 3.12612500 -0.88010500
F -3.15299800 3.57603100 -1.58360800
F -3.61423100 3.70570900 0.51783600
F 5.54155300 1.70362300 -1.89305100
F 6.79273000 0.63558900 -0.49845000
F 6.09099700 -0.34077000 -2.29820000
F 3.72048500 1.25148100 3.27651800
F 3.49236600 -0.86944400 3.59342200
F 1.75467600 0.34765700 3.21213700
Ⅳ
C -0.76600300 1.70099000 -3.60110700
C 0.62044800 1.09511000 -3.38956000
N 0.64017300 0.80041800 -1.95955700
C -0.71129900 0.60877300 -1.39656400
C -1.62754900 1.34162900 -2.39187600
C -1.12970800 -0.91100200 -1.22869600
F -0.66000300 3.05050300 -3.74721400
F -1.30450500 1.24021200 -4.75728600
C -0.10451600 -1.72882900 -0.41919600
O -1.26374900 -1.42849000 -2.52673800
C -2.48701400 -0.76776800 -0.51893900
C -3.66504200 -0.95940400 -1.22930100
C -4.90052400 -0.72535000 -0.62872000
C -4.98702500 -0.31727700 0.69586100
C -3.80404100 -0.09862100 1.39699400
C -2.56659300 -0.28266900 0.79178400
C 1.17538500 -1.95334500 -0.94806200
C 2.11813900 -2.71234400 -0.26404100
C 1.81085500 -3.28725100 0.96555200
C 0.54362800 -3.08556300 1.48438400
C -0.41061900 -2.33721300 0.79798200
Si -1.07815500 -2.85130500 -3.46477000
C -0.49709700 -2.09174000 -5.07799400
C 0.25627500 -4.04230600 -2.87296600
C -2.66274300 -3.89721300 -3.73038600
C -3.94548400 -3.07285700 -3.94078900
C -2.38848300 -4.64733800 -5.05548400
C -2.84214200 -4.93736800 -2.58314700
C -2.79813400 -4.31159000 -1.18570500
C -4.13419800 -5.75584900 -2.70675800
H 0.70051100 0.17905200 -3.98004300
H 1.41979100 1.80268400 -3.62692900
H -0.71206400 1.07210200 -0.40413300
H -2.44152100 0.70699700 -2.73677200
H -2.04631600 2.24908500 -1.95787600
H -3.61227700 -1.26593100 -2.26502700
H -5.95039300 -0.15723200 1.16797000
H -1.66935600 -0.05480300 1.36153800
H 1.43327600 -1.58659800 -1.93367200
H 2.53517700 -3.88585600 1.50185500
H -1.40267300 -2.26351100 1.22490400
H -0.44124000 -2.82760500 -5.88294600
H -1.14060400 -1.26760800 -5.39810500
H 0.51571400 -1.69712600 -4.93938100
H 0.19007200 -4.93005900 -3.51170700
H 0.14703300 -4.37717100 -1.83827800
H 1.26156700 -3.63462800 -3.00346100
H -4.65832300 -3.62915200 -4.56057900
H -4.45812000 -2.86538800 -3.00108700
H -3.75589700 -2.11833500 -4.44733400
H -3.16950800 -5.39277300 -5.23393300
H -1.42755500 -5.17403500 -5.06086000
H -2.40255300 -3.96013700 -5.90605800
H -1.99808600 -5.63762200 -2.65831500
H -2.84287900 -5.08785800 -0.41561600
H -1.88105600 -3.73992200 -1.01001600
H -3.64621400 -3.64129600 -1.02312800
H -4.15943100 -6.52799400 -1.93220900
H -4.22831600 -6.25640900 -3.67335400
H -5.01435300 -5.12018900 -2.56565100
C -3.87960900 0.35677100 2.83017100
C -4.18922700 1.85605000 2.97546800
C -4.03120200 2.39907400 4.41241100
C -6.16624600 -0.93099200 -1.41540600
C -6.84898900 -2.28208500 -1.11729000
C -7.89564300 -2.71278000 -2.15987900
C 3.47648700 -2.97274100 -0.86457500
C 4.63563700 -2.33455600 -0.07176700
C 6.05222100 -2.62429900 -0.60286500
C 0.17591500 -3.65716100 2.82618600
C -0.16606700 -2.55936300 3.86540500
C -0.00690700 -3.01278200 5.32521600
F -4.71875500 3.52787900 4.54570400
F -2.74819800 2.63462500 4.66587400
F -4.49037600 1.51908100 5.30076800
F -3.34105200 2.53556100 2.18032700
F -2.70537500 0.14706000 3.47329400
F -4.85216000 -0.32303600 3.47947200
F -5.45015200 2.07823100 2.56765400
F -8.68815000 -1.69149800 -2.47271600
F -7.28636300 -3.14676700 -3.26001600
F -8.63575800 -3.69812200 -1.66226800
F -7.44391500 -2.19872000 0.08368000
F -5.91532000 -3.25532900 -1.07003400
F -7.07114900 0.03113100 -1.12834000
F -5.91807500 -0.89152700 -2.74792700
F 6.13221600 -2.41484400 -1.91170100
F 6.38115800 -3.88552500 -0.34514100
F 6.90707000 -1.81549400 0.01881200
F 4.60061900 -2.78739700 1.19746000
F 4.46067200 -1.00112000 -0.05411000
F 3.53525300 -2.49531400 -2.13231300
F 3.73364400 -4.30161400 -0.90648700
F 1.18632000 -4.40432600 3.32684500
F -0.91704000 -4.44962000 2.73192500
F 0.61459900 -1.47829800 3.68504300
F -1.44731900 -2.18990700 3.67672200
F -0.58743500 -2.12804100 6.12949200
F 1.27954800 -3.10416100 5.64221700
F -0.58784500 -4.19908800 5.49596500
C 1.69120400 0.79246600 -1.19486000
C 3.06220900 0.82195700 -1.57470400
C 3.57133600 0.37836700 -2.75043600
H 3.73291000 1.09007200 -0.76967300
C 4.99001900 0.24481700 -3.02735800
H 2.90841800 0.01440900 -3.53208400
C 5.37986400 -0.45756800 -4.17770000
C 5.97480700 0.75141800 -2.16046300
C 6.72574600 -0.66517000 -4.45163100
H 4.61852000 -0.84809200 -4.84705400
C 7.31602200 0.53514200 -2.43317800
H 5.69527200 1.33744500 -1.29022300
C 7.69252800 -0.17487700 -3.57618100
H 7.02038700 -1.21183000 -5.34049300
H 8.06927400 0.92073400 -1.75568700
H 8.74428400 -0.34122000 -3.78454400
H 1.46999100 0.69792000 -0.13201100
O 2.06926000 3.66143300 -2.00495500
C 3.31648000 3.71987500 -1.90757900
O 4.02560200 3.71248800 -0.88636800
C 4.04767300 3.81491100 -3.26777300
F 3.55693300 2.91269500 -4.13967700
F 5.35917700 3.59866100 -3.16435700
F 3.87018400 5.02603500 -3.81168900
C 1.24259400 2.64295500 1.33682900
N 0.80764400 3.55235700 0.42359100
H 1.41089500 3.70774400 -0.41090300
N 2.59350500 2.48246600 1.24305700
H 3.06765600 3.12590700 0.58893100
C -0.46736700 4.12298700 0.28546100
C -0.86983300 4.44152600 -1.01374500
C -1.28663200 4.46247500 1.36673200
C -2.10122300 5.05243000 -1.22765600
H -0.21650000 4.21116200 -1.84965800
C -2.50349400 5.08269900 1.12233900
H -0.97927700 4.24404900 2.38025400
C -2.93618800 5.37702300 -0.16797500
H -3.89430400 5.85510100 -0.33949700
C 3.48438100 1.55771500 1.81418500
C 4.83615900 1.77238800 1.48538800
C 3.15213500 0.46815400 2.62552000
C 5.81642300 0.91354400 1.95123200
H 5.10268400 2.61475000 0.85200600
C 4.16897100 -0.36405700 3.09654500
H 2.12621400 0.28252900 2.90923000
C 5.50165700 -0.16990400 2.76835200
H 6.27288700 -0.83428700 3.13920800
S 0.21755600 1.76312300 2.34789200
C -3.39413200 5.46994200 2.26910700
C -2.55661900 5.28226400 -2.64063100
C 7.25486800 1.21006000 1.63104500
C 3.77686400 -1.49043500 4.01606800
F -4.60274600 4.88892500 2.17556900
F -2.87268100 5.12626500 3.45321300
F -3.61089400 6.79417600 2.29321800
F -3.10920400 4.16862300 -3.15962300
F -1.54376500 5.62567900 -3.44457300
F -3.48414200 6.24569100 -2.71686800
F 7.81519100 1.99426100 2.56297700
F 7.99268000 0.09615800 1.56000000
F 7.37858000 1.85539300 0.45661900
F 4.84256600 -2.09671500 4.55082500
F 3.06227300 -2.44103800 3.38409100
F 3.01095600 -1.04711900 5.02214100
